# Supplementary material for: Phylogeography and Population Genetics Analyses Reveal Evolutionary History of the Desert Resource Plant Lycium ruthenicum (Solanaceae)
Source: Front Plant Sci. 2022 Jun 30;13:915526. doi: 10.3389/fpls.2022.915526 (PMC9280156; doi:10.3389/fpls.2022.915526)
Supplement: Supplementary file 2 [file Data_Sheet_2.zip]

Archive with 1 entries (1 files):
- Data Sheet 1 (1).ZIP
